# Supplementary material for: Regulation of bone homeostasis by MERTK and TYRO3
Source: Nat Commun. 2022 Dec 12;13:7689. doi: 10.1038/s41467-022-33938-x (PMC9744875; doi:10.1038/s41467-022-33938-x)
Supplement: Supplementary file 4 — Source data [file 41467_2022_33938_MOESM4_ESM.xlsx]

## Sheet: Fig 1a
			Column 1	Column 2	Column 3	Column 4		Column 5	Column 6	Column 7	Column 8		Column 9	Column 10	Column 11	Column 12		Column 13	Column 14	Column 15	Column 16		Column 17	Column 18	Column 19	Column 20
			0.963	2.315	4.129	3.01		0.999	2.087	1.126	0.785		0.934	0.346	0.447	0.328		1.154	15.713	16.111	31.767		1.868	3.078	2.547	1.848
			0.872	2.224	2.867	5.89		0.955	1.532	0.62	1.581		0.859	0.465	0.248	0.599		1.082	12.844	16.361	39.304		0.928	2.477	2.592	3.496
			1.19	2.274	4.347	6.251		1.048	2.119	1.226	1.645		1.247	0.583	0.545	0.639		0.801	18.864	20.133	47.402		0.577	3.021	2.993	3.71

## Sheet: Fig 1c
	Column 1	Column 2
	3	4.64
	3.98	3.17
	2.78	3.58
	3.06	3.78
	2.49	4.34
	2.63	2.97
	3.2	3.77
	3.36	4.44
	2.68	4.86
		2.94
		3.37
		4.4
		4.68
		3.56

## Sheet: Fig 1e
		Column 1	Column 2
		219.14	304.14
		239.46	209.65
		233.26	320.36
		178.9	413.3
		241.8	287.9
			346.73
			230.4
			255.6

## Sheet: Fig 1g
		Column 1	Column 2
		5.52	13.633
		5.6	14.06
		13.87	15.43
		9.72	13.63
		10.94	14.1
			10.13
			20.84
			17.11

## Sheet: Fig 1h
		Column 1	Column 2
		1.38	2.99
		3.3	2.92
		4	2.9
		1.7	3.37
		2.32	2.04
			3.33
			2.65
			2.9

## Sheet: Fig 1j
	IB: anti - total MERTK ab			anti - ß-ACTIN ab

## Sheet: Fig 1l
		Column 1	Column 2	Column 3
		1.126	0.598	1.761
		0.955	0.298	1.567
		0.904	0.434	1.403

## Sheet: Fig 1m
	Column 1	Column 2	Column 3	Column 4
	1.254	0.765	2.567	4.213
	0.873	0.721	6.123	3.107
	1.041	0.801	4.08	5.33

## Sheet: Fig 1o
		Column 1	Column 2	Column 3	Column 4
		1.026	0.523	2.093	2.765
		1.055	0.512	2.107	1.761
		0.924	0.575	2.388	2.045

## Sheet: Fig 1p
		Column 1	Column 2	Column 3	Column 4
		1.254	0.765	2.567	4.213
		0.873	0.431	3.123	3.107
		1.041	0.399	3.08	3.33

[truncated: 125 more sheets: Fig 2b, Fig 2c, Fig 2d, Fig 2e, Fig 2f, Fig 2h, Fig 2j, Fig 3b, Fig 3d, Fig 3f, Fig 3g, Fig 3i, Fig 3k, Fig 3l, Fig 3n, Fig 3o, Fig 3p, Fig 4d, Fig 4e, Fig 4g …]
